# Supplementary material for: Effect of Guarana (Paullinia cupana) on Cognitive Performance: A Systematic Review and Meta-Analysis
Source: Nutrients. 2023 Jan 14;15(2):434. doi: 10.3390/nu15020434 (PMC9865053; doi:10.3390/nu15020434)
Supplement: Supplementary file 1 [file nutrients-15-00434-s001.zip]

Archive with 2 entries (2 files):
- nutrients-2132425-Table S1 .pdf
- PEDro Table S2 Final.pdf
